# Supplementary material for: Implementing Patient-Derived Xenografts to Assess the Effectiveness of Cyclin-Dependent Kinase Inhibitors in Glioblastoma
Source: Cancers (Basel). 2019 Dec 12;11(12):2005. doi: 10.3390/cancers11122005 (PMC6966586; doi:10.3390/cancers11122005)
Supplement: Supplementary file 1 [file cancers-11-02005-s001.zip]

Archive with 2 entries (2 files):
- Supplemental Figures 1_2_3_Westerns_Cancers SI.ppt
- Cancers SI_Supp Figs_Script
